# Supplementary material for: Did crop domestication change the fitness landscape of root response to soil mechanical impedance? An in silico analysis
Source: Ann Bot. 2024 Nov 27;136(5-6):997–1011. doi: 10.1093/aob/mcae201 (PMC12682825; doi:10.1093/aob/mcae201)
Supplement: mcae201_suppl_Supplementary_Data [file mcae201_suppl_supplementary_data.zip]

Archive with 2 entries (2 files):
- Supp_figure_S1.svg
- Supplementary_Figures_S2___S15_combined.pdf
